# Supplementary material for: Analyzing determinants of social practices in infectious diseases among Indigenous and Afro-Colombian communities: A participatory diagnosis of malaria, tuberculosis, and leishmaniasis in Colombia
Source: PLOS Glob Public Health. 2025 Jul 8;5(7):e0004918. doi: 10.1371/journal.pgph.0004918 (PMC12237040; doi:10.1371/journal.pgph.0004918)
Supplement: S1 Table — (XLSX) [file pgph.0004918.s004.xlsx]

## Sheet: Hoja1
	Table 1. Consolidated Criteria for Reporting Qualitative Research (COREQ) Checklist.
	No.	Domain	Topic	Guide Question / Description	Reported? (Yes/No)	Page / Section
	1	Domain 1: Research team and reflexivity – Personal characteristics	Interviewer/facilitator	Which author(s) conducted the interview or focus group?	Yes	Author Contributions
	2		Credentials	What were the researcher’s credentials? (e.g., PhD, MD)	Yes	Authors and affiliations
	3		Occupation	What was their occupation at the time of the study?	Yes	Authors and affiliations
	4		Gender	Was the researcher male or female?	Yes	Author Contributions
	5		Experience and training	What experience or training did the researcher have?	Yes	Authors and affiliations
	6	Domain 1: Research team and reflexivity – Relationship with participants	Relationship established	Was a relationship established prior to study commencement?	Yes	Introduction
	7		Participant knowledge of the interviewer	What did participants know about the researcher? (e.g., goals, reasons for doing the research)	Yes	Methods
	8		Interviewer characteristics	What characteristics were reported? (e.g., biases, assumptions, interests in the topic)	Yes	Introduction Methods
	9	Domain 2: Study design – Theoretical framework	Methodological orientation and theory	What methodological orientation was stated to underpin the study? (e.g., grounded theory, discourse analysis, ethnography)	Yes	Methods
	10	Domain 2: Study design – Participant Selection	Sampling	How were participants selected? (e.g., purposive, convenience, snowball)	Yes	Methods
	11		Method of approach	How were participants approached? (e.g., face-to-face, phone, mail, email)	Yes	Methods
	12		Sample size	How many participants were in the study?	Yes	Methods
	13		Non-participation	How many people refused to participate or dropped out? Reasons?	Yes	Methods
	14	Domain 2: Study design – Setting	Setting of data collection	Where was the data collected? (e.g., home, clinic, workplace)	Yes	Methods
	15		Presence of non-participants	Was anyone else present besides the participants and researchers?	Yes	Methods
	16		Description of sample	What are the important characteristics of the sample? (e.g., demographic data, date)	Yes	Methods
	17	Domain 2: Study design – Data collection	Interview guide	Were questions, prompts, or guides provided? Was it pilot tested?	Yes	Methods
	18		Repeat interviews	Were repeat interviews carried out? If yes, how many?	No
	19		Audio/visual recording	Did the research use audio or visual recording to collect the data?	Yes	Methods
	20		Field notes	Were field notes made during and/or after the interview or focus group?	Yes
	21		Duration	What was the duration of the interviews or focus group?	Yes	Methods
	22		Data saturation	Was data saturation discussed?	No
	23		Transcripts returned	Were transcripts returned to participants for comment and/or correction?	No
	24	Domain 3: Analysis and findings – Data analysis	Number of data coders	How many data coders were involved in the analysis?	Yes	Validity and reliability
	25		Description of the coding tree	Did authors provide a description of the coding tree?	Yes	Methods
	26		Derivation of themes	Were themes identified in advance or derived from the data?	Yes	Methods
	27		Software	What software, if applicable, was used to manage the data?	Yes	Methods
	28		Participant checking	Did participants provide feedback on the findings?	No
	29	Domain 3: Analysis and findings – Reporting	Quotations presented	Were participant quotations presented to illustrate the themes/findings? Was each quotation identified?	Yes	Results
	30		Data and findings consistent	Was there consistency between the data presented and the findings?	Yes	Results
	31		Clarity of major themes	Were major themes clearly presented in the findings?	Yes	Results
	32		Clarity of minor themes	Is there a description of diverse cases or discussion of minor themes?	Yes	Results Discussion
